# Supplementary material for: Genome-Wide Association Analysis With a 50K Transcribed Gene SNP-Chip Identifies QTL Affecting Muscle Yield in Rainbow Trout
Source: Front Genet. 2018 Sep 19;9:387. doi: 10.3389/fgene.2018.00387 (PMC6157414; doi:10.3389/fgene.2018.00387)
Supplement: Supplementary file 1 [file Data_Sheet_1.XLSX]

## Sheet: GWAS_Muscle
Variance %	RefSeq	CHR	SNP position	Distance to next SNP	ProbeID	AffID	Strand	Gene	Annotation	Region	Effect
2.03204	NC_035085.1	9	51753395	2588	AX-171615938	Affx-277318848	+	LOC110532512	Pancreatic Progenitor Cell Differentiation And Proliferation Factor	5'UTR
2.13628	NC_035085.1	9	51755983	36	AX-171615939	Affx-277319573	+	LOC110532512	Pancreatic Progenitor Cell Differentiation And Proliferation Factor	CDS	Synonymous
2.24617	NC_035085.1	9	51756019	43	AX-171615940	Affx-277346584	+	LOC110532512	Pancreatic Progenitor Cell Differentiation And Proliferation Factor	CDS	Nonsynonymous
2.23957	NC_035085.1	9	51756062	38	AX-171615941	Affx-277299127	+	LOC110532512	Pancreatic Progenitor Cell Differentiation And Proliferation Factor	3'UTR
2.23831	NC_035085.1	9	51756100	101567	AX-171615942	Affx-277351350	+	LOC110532512	Pancreatic Progenitor Cell Differentiation And Proliferation Factor	3'UTR
2.16482	NC_035085.1	9	51857667	28243	AX-171615944	Affx-277313641	+	LOC110532516	Microtubule-Associated Protein Rp/Eb Family Member 1	CDS	Synonymous
2.13719	NC_035085.1	9	51885910	69123	AX-171642406	Affx-277303841	-	LOC110532517	Uncharacterized Loc110532517	NA
2.1372	NC_035085.1	9	51955033	6313	AX-171615945	Affx-277312383	-	LOC110532523	Ras-Related Protein Rap-1A	3'UTR
2.22975	NC_035085.1	9	51961346	24971	AX-171642407	Affx-277338140	-	LOC110532523	Ras-Related Protein Rap-1A	CDS	Synonymous
2.15087	NC_035085.1	9	51986317	75822	AX-171615946	Affx-277321044	-	LOC110532524	Lysine-Specific Demethylase 5B-B	3'UTR
2.06969	NC_035085.1	9	52062139		AX-171642620	Affx-277313515	+	LOC110532529	Tyrosine-Protein Phosphatase Non-Receptor Type 1	CDS	Nonsynonymous
2.52674	NC_035090.1	14	59705436	10008	AX-171626743	Affx-277294457	+	LOC110488929	Tryptophan 2,3-Dioxygenase A	CDS	Nonsense
2.77714	NC_035090.1	14	59715444	190232	AX-171624914	Affx-277335394	-	ctso	Cathepsin O	CDS	Nonsynonymous
3.10703	NC_035090.1	14	59905676	73979	AX-171624911	Affx-277340843	+	glrb	Glycine Receptor Beta	CDS	Synonymous
4.04325	NC_035090.1	14	59979655	98335	AX-171645481	Affx-277336855	+	gria2	Glutamate Ionotropic Receptor Ampa Type Subunit 2	3'UTR
4.24217	NC_035090.1	14	60077990	213352	AX-171624910	Affx-277308362	-	fam198b	Family With Sequence Similarity 198 Member B	3'UTR
5.94537	NC_035090.1	14	60291342	16113	AX-171599151	Affx-277351908	+	etfdh	Electron Transfer Flavoprotein Dehydrogenase	CDS	Nonsynonymous
7.86475	NC_035090.1	14	60307455	366	AX-171599150	Affx-277295462	+	etfdh	Electron Transfer Flavoprotein Dehydrogenase	CDS	Synonymous
10.3631	NC_035090.1	14	60307821	8	AX-171599148	Affx-277350161	+	etfdh	Electron Transfer Flavoprotein Dehydrogenase	3'UTR
10.7874	NC_035090.1	14	60307829	2256	AX-171599147	Affx-277352030	+	etfdh	Electron Transfer Flavoprotein Dehydrogenase	3'UTR
10.8442	NC_035090.1	14	60310085	163538	AX-171599146	Affx-277344869	-	ppid	Peptidylprolyl Isomerase D	CDS	Nonsynonymous
10.8986	NC_035090.1	14	60473623	421210	AX-171645479	Affx-277301245	+	rapgef2	Rap Guanine Nucleotide Exchange Factor 2	3'UTR
10.9552	NC_035090.1	14	60894833	295302	AX-171599145	Affx-277340210	NA	NA	Na	NA
10.9962	NC_035090.1	14	61190135	558	AX-172550488	Affx-277330638	+	LOC110488945	Prominin-1-A	3'UTR
11.0012	NC_035090.1	14	61190693	7552	AX-172547248	Affx-278253232	+	LOC110488945	Prominin-1-A	3'UTR
12.2354	NC_035090.1	14	61198245	76178	AX-171626298	Affx-277351162	+	LOC110488947	Fibroblast Growth Factor-Binding Protein 1	CDS	Nonsynonymous
12.2337	NC_035090.1	14	61274423	13691	AX-89942178	Affx-88913371	-	LOC110488948	Cyclin-A2	3'UTR
12.2864	NC_035090.1	14	61288114	762	AX-171609518	Affx-277345336	-	LOC110488950	Transmembrane Protein 33	3'UTR
12.3534	NC_035090.1	14	61288876	528124	AX-171609517	Affx-277305969	-	LOC110488950	Transmembrane Protein 33	CDS	Synonymous
12.3557	NC_035090.1	14	61817000	18067	AX-171608750	Affx-277339779	-	LOC110488956	Protein Farnesyltransferase/Geranylgeranyltransferase Type-1 Subunit Alpha	3'UTR
12.3014	NC_035090.1	14	61835067	6866	AX-171608749	Affx-277296462	-	LOC110488957	Glutathione S-Transferase P	3'UTR
12.2552	NC_035090.1	14	61841933	319532	AX-171608748	Affx-277307364	-	LOC110488957	Glutathione S-Transferase P	CDS	Synonymous
12.2389	NC_035090.1	14	62161465	1101	AX-172554420	Affx-277340101	NA	NA	Na	NA
12.4515	NC_035090.1	14	62162566	79441	AX-171603926	Affx-277315734	NA	NA	Na	NA
12.7119	NC_035090.1	14	62242007	38699	AX-171630283	Affx-277322554	-	LOC110488962	Inositol Polyphosphate 5-Phosphatase Ocrl-1	CDS	Nonsynonymous
12.7121	NC_035090.1	14	62280706	12616	AX-171609634	Affx-277316613	+	LOC110488963	Chloride Intracellular Channel Protein 2	3'UTR
12.7045	NC_035090.1	14	62293322	4394	AX-171634698	Affx-277314870	+	LOC110488964	C1Galt1-Specific Chaperone 1	3'UTR
12.6515	NC_035090.1	14	62297716	9021	AX-171621145	Affx-277300518	-	mcts1	Mcts1, Re-Initiation And Release Factor	3'UTR
11.8476	NC_035090.1	14	62306737	36808	AX-171621146	Affx-277331807	-	mcts1	Mcts1, Re-Initiation And Release Factor	5'UTR
11.8401	NC_035090.1	14	62343545	586	AX-172562671	Affx-277339836	+	lamp2	Lysosomal Associated Membrane Protein 2	CDS	Nonsynonymous
11.8465	NC_035090.1	14	62344131	2211	AX-171609635	Affx-277353463	+	lamp2	Lysosomal Associated Membrane Protein 2	CDS	Nonsynonymous
11.78	NC_035090.1	14	62346342	306	AX-171609636	Affx-277339852	+	lamp2	Lysosomal Associated Membrane Protein 2	Intronic
11.777	NC_035090.1	14	62346648	579	AX-171609637	Affx-277348298	+	lamp2	Lysosomal Associated Membrane Protein 2	Intronic
11.7732	NC_035090.1	14	62347227	29198	AX-171609638	Affx-277344355	+	lamp2	Lysosomal Associated Membrane Protein 2	Intronic
11.6574	NC_035090.1	14	62376425	304	AX-171621147	Affx-277303382	+	tmem255a	Transmembrane Protein 255A	CDS	Synonymous
10.9178	NC_035090.1	14	62376729	3620	AX-171621148	Affx-277349436	+	tmem255a	Transmembrane Protein 255A	CDS	Synonymous
10.8747	NC_035090.1	14	62380349	282	AX-171619283	Affx-277344285	+	tmem255a	Transmembrane Protein 255A	3'UTR
10.862	NC_035090.1	14	62380631	31094	AX-171619282	Affx-277339514	+	tmem255a	Transmembrane Protein 255A	3'UTR
10.8567	NC_035090.1	14	62411725	1632	AX-171619882	Affx-277333118	+	upf3b	Upf3B, Regulator Of Nonsense Mediated Mrna Decay	CDS	Nonsynonymous
10.8568	NC_035090.1	14	62413357	1931	AX-171601733	Affx-277302354	+	upf3b	Upf3B, Regulator Of Nonsense Mediated Mrna Decay	3'UTR
10.9217	NC_035090.1	14	62415288	26359	AX-171619880	Affx-277322740	+	LOC110488974	60S Ribosomal Protein L39	3'UTR
10.8988	NC_035090.1	14	62441647	10087	AX-171634700	Affx-277356355	+	LOC110488975	Septin-6	CDS	Synonymous
10.8805	NC_035090.1	14	62451734	10231	AX-172563257	Affx-277348656	+	LOC110488975	Septin-6	CDS	Synonymous
10.8795	NC_035090.1	14	62461965	6983	AX-172561400	Affx-277320237	+	LOC110488975	Septin-6	3'UTR
10.7454	NC_035090.1	14	62468948	89647	AX-171634702	Affx-277320141	NA	NA	Na	NA
10.7228	NC_035090.1	14	62558595	7052	AX-171609640	Affx-277349788	+	LOC110488979	Ets-Related Transcription Factor Elf-1	3'UTR
10.6568	NC_035090.1	14	62565647	66310	AX-171609642	Affx-277345107	-	LOC110488980	Tenomodulin	3'UTR
10.6674	NC_035090.1	14	62631957	1503911	AX-89962783	Affx-88922049	-	LOC110488980	Tenomodulin	CDS	Nonsynonymous
10.8333	NC_035090.1	14	64135868	6948	AX-171634632	Affx-277310244	+	gla	Galactosidase Alpha	CDS	Nonsynonymous
9.1831	NC_035090.1	14	64142816	2581	AX-171609601	Affx-277343061	-	LOC110488986	60S Ribosomal Protein L36A	CDS	Synonymous
7.03339	NC_035090.1	14	64145397	20716	AX-171609602	Affx-277351938	-	LOC110488986	60S Ribosomal Protein L36A	CDS	Nonsynonymous
5.16774	NC_035090.1	14	64166113	5410	AX-171634633	Affx-277312341	+	btk	Bruton Tyrosine Kinase	CDS	Nonsynonymous
4.91547	NC_035090.1	14	64171523	37387	AX-171634636	Affx-277321334	-	LOC110488989	Magnesium Transporter Nipa2	CDS	Synonymous
4.47148	NC_035090.1	14	64208910	39443	AX-171634637	Affx-277345562	-	LOC110488993	Mediator Of Rna Polymerase Ii Transcription Subunit 12	CDS	Synonymous
3.57232	NC_035090.1	14	64248353	553	AX-172562698	Affx-277340129	-	LOC110488994	Multidrug Resistance-Associated Protein 5	3'UTR
3.38589	NC_035090.1	14	64248906	283	AX-171609603	Affx-277308279	-	LOC110488994	Multidrug Resistance-Associated Protein 5	3'UTR
2.12398	NC_035090.1	14	64249189		AX-171609604	Affx-277297740	-	LOC110488994	Multidrug Resistance-Associated Protein 5	3'UTR
2.5214	NC_035092.1	16	39780559	39	AX-172562696	Affx-277340052	+	pfd4	Prefoldin Subunit 4	CDS	Synonymous
3.17697	NC_035092.1	16	39780598	1080	AX-171621219	Affx-277318225	+	pfd4	Prefoldin Subunit 4	CDS	Synonymous
3.88441	NC_035092.1	16	39781678	171633	AX-171610030	Affx-277329163	+	pfd4	Prefoldin Subunit 4	3'UTR
4.62403	NC_035092.1	16	39953311	12000	AX-172559965	Affx-277318581	+	tnfrsf5a	Tnf Receptor Superfamily Member 5A Precursor	5'UTR
5.09356	NC_035092.1	16	39965311	3	AX-172560570	Affx-277307248	+	tnfrsf5a	Tnf Receptor Superfamily Member 5A Precursor	CDS	Nonsynonymous
6.02553	NC_035092.1	16	39965314	689	AX-171635140	Affx-277352946	+	tnfrsf5a	Tnf Receptor Superfamily Member 5A Precursor	CDS	Nonsynonymous
6.83441	NC_035092.1	16	39966003	608	AX-89975992	Affx-88906535	+	tnfrsf5a	Tnf Receptor Superfamily Member 5A Precursor	CDS	Nonsynonymous
7.79469	NC_035092.1	16	39966611	666	AX-171604008	Affx-277301615	+	tnfrsf5a	Tnf Receptor Superfamily Member 5A Precursor	3'UTR
8.47053	NC_035092.1	16	39967277	149527	AX-171604009	Affx-277344126	+	tnfrsf5a	Tnf Receptor Superfamily Member 5A Precursor	3'UTR
8.75589	NC_035092.1	16	40116804	438	AX-172548129	Affx-278254135	NA	NA	Na	NA
9.06227	NC_035092.1	16	40117242	5021	AX-171621221	Affx-277310036	-	LOC110492067	Kelch Protein 21	CDS	Synonymous
9.04078	NC_035092.1	16	40122263	471	AX-171621220	Affx-277318603	-	LOC110492067	Kelch Protein 21	CDS	Synonymous
9.04154	NC_035092.1	16	40122734	206269	AX-172559690	Affx-277302950	-	LOC110492067	Kelch Protein 21	CDS	Synonymous
8.97321	NC_035092.1	16	40329003	423	AX-171621222	Affx-277327042	+	LOC110492070	45 Kda Calcium-Binding Protein	3'UTR
8.87668	NC_035092.1	16	40329426	430961	AX-171635141	Affx-277310610	+	LOC110492070	45 Kda Calcium-Binding Protein	3'UTR
8.87591	NC_035092.1	16	40760387	133719	AX-171635150	Affx-277356519	+	LOC100136676	Caspase-9	CDS	Synonymous
8.87493	NC_035092.1	16	40894106	16043	AX-172560912	Affx-277312600	+	LOC110491067	Basement Membrane-Specific Heparan Sulfate Proteoglycan Core Protein	CDS	Synonymous
8.80973	NC_035092.1	16	40910149	15660	AX-172559844	Affx-277309785	+	LOC110491067	Basement Membrane-Specific Heparan Sulfate Proteoglycan Core Protein	CDS	Nonsynonymous
8.80994	NC_035092.1	16	40925809	134	AX-172548089	Affx-278254129	NA	NA	Na	NA
8.81794	NC_035092.1	16	40925943	328	AX-171610042	Affx-277345498	NA	NA	Na	NA
8.87795	NC_035092.1	16	40926271	36300	AX-172561530	Affx-277322174	NA	NA	Na	NA
8.88165	NC_035092.1	16	40962571	1603	AX-171610041	Affx-277299489	+	LOC110492082	Cdp-Diacylglycerol--Serine O-Phosphatidyltransferase	3'UTR
8.87735	NC_035092.1	16	40964174	1011	AX-171610039	Affx-277335851	NA	NA	Na	NA
8.89078	NC_035092.1	16	40965185	134	AX-171610037	Affx-277306956	NA	NA	Na	NA
8.89044	NC_035092.1	16	40965319	214946	AX-172559665	Affx-277302492	NA	NA	Na	NA
9.3305	NC_035092.1	16	41180265	15995	AX-171635147	Affx-277302800	+	LOC110492084	Membrane-Associated Guanylate Kinase, Ww And Pdz Domain-Containing Protein 3	CDS	Synonymous
9.36696	NC_035092.1	16	41196260	49825	AX-171635144	Affx-277357130	-	LOC110492085	Tyrosine-Protein Phosphatase Non-Receptor Type 12	CDS	Synonymous
9.82031	NC_035092.1	16	41246085	3112	AX-89975395	Affx-88935965	+	LOC100136105	Complement Receptor	CDS	Synonymous
9.82289	NC_035092.1	16	41249197	474	AX-171610034	Affx-277323309	+	LOC100136105	Complement Receptor	3'UTR
9.82546	NC_035092.1	16	41249671	30475	AX-171610033	Affx-277340304	+	LOC100136105	Complement Receptor	3'UTR
9.94668	NC_035092.1	16	41280146	574	AX-171610032	Affx-277342692	+	c4bp	C4B-Binding Protein Alpha Chain	3'UTR
9.93449	NC_035092.1	16	41280720	774	AX-171610031	Affx-277291981	+	c4bp	C4B-Binding Protein Alpha Chain	3'UTR
10.1537	NC_035092.1	16	41281494	229	AX-172560651	Affx-277308625	NA	NA	Na	NA
10.2945	NC_035092.1	16	41281723	24001	AX-172551941	Affx-277297249	NA	NA	Na	NA
10.3299	NC_035092.1	16	41305724	20095	AX-172564283	Affx-277307513	-	LOC110492088	Uncharacterized Loc110492088	NA
10.3577	NC_035092.1	16	41325819	685099	AX-171620647	Affx-277315933	-	cd34a	Cd34A Molecule	3'UTR
10.4405	NC_035092.1	16	42010918	5137	AX-172560475	Affx-277305730	-	slc26a9	Solute Carrier Family 26 Member 9	CDS	Nonsynonymous
10.4468	NC_035092.1	16	42016055	176696	AX-171635056	Affx-277290975	-	slc26a9	Solute Carrier Family 26 Member 9	CDS	Synonymous
10.4941	NC_035092.1	16	42192751	41683	AX-171635060	Affx-277344473	-	LOC110492098	Cysteine/Serine-Rich Nuclear Protein 2	CDS	Synonymous
9.58417	NC_035092.1	16	42234434	23274	AX-172560641	Affx-277308502	+	LOC110492102	Daz-Associated Protein 2	3'UTR
9.68219	NC_035092.1	16	42257708	1026	AX-171609944	Affx-277312225	-	LOC110492103	Rac Gtpase-Activating Protein 1	3'UTR
9.44691	NC_035092.1	16	42258734	38505	AX-171635066	Affx-277351745	-	LOC110492103	Rac Gtpase-Activating Protein 1	3'UTR
8.00701	NC_035092.1	16	42297239	2891	AX-172562890	Affx-277343068	+	LOC110492108	Citrate Synthase, Mitochondrial	CDS	Nonsynonymous
8.0056	NC_035092.1	16	42300130	5927	AX-171609945	Affx-277316639	+	LOC110492108	Citrate Synthase, Mitochondrial	CDS	Nonsynonymous
7.37968	NC_035092.1	16	42306057	101	AX-171609947	Affx-277315358	+	LOC110492108	Citrate Synthase, Mitochondrial	3'UTR
6.56541	NC_035092.1	16	42306158	92	AX-169531245	Affx-277322423	+	LOC110492108	Citrate Synthase, Mitochondrial	3'UTR
6.01358	NC_035092.1	16	42306250	1	AX-171609948	Affx-277335448	+	LOC110492108	Citrate Synthase, Mitochondrial	3'UTR
5.18999	NC_035092.1	16	42306251	60	AX-171609949	Affx-277293680	+	LOC110492108	Citrate Synthase, Mitochondrial	3'UTR
4.53587	NC_035092.1	16	42306311	303	AX-171609950	Affx-277294146	+	LOC110492108	Citrate Synthase, Mitochondrial	3'UTR
3.90475	NC_035092.1	16	42306614	605	AX-171609951	Affx-277331818	+	LOC110492108	Citrate Synthase, Mitochondrial	3'UTR
3.19159	NC_035092.1	16	42307219	57	AX-171609952	Affx-277351990	+	LOC110492108	Citrate Synthase, Mitochondrial	3'UTR
2.53382	NC_035092.1	16	42307276		AX-171609953	Affx-277337583	+	LOC110492108	Citrate Synthase, Mitochondrial	3'UTR
2.28981	NC_035093.1	17	21247267	221002	AX-171601922	Affx-277337640	+	LOC110493823	Protein Sde2 Homolog	3'UTR
2.28763	NC_035093.1	17	21468269	580763	AX-171631472	Affx-277318837	+	LOC110493834	Rna-Binding Protein 39	CDS	Synonymous
2.28647	NC_035093.1	17	22049032	58040	AX-171626843	Affx-277340422	+	LOC110493845	Cmp-N-Acetylneuraminate-Beta-Galactosamide-Alpha-2,3-Sialyltransferase 2	CDS	Nonsynonymous
2.30541	NC_035093.1	17	22107072	198144	AX-172551254	Affx-277290836	-	LOC110493848	Copine-3	3'UTR
2.21202	NC_035093.1	17	22305216	242646	AX-171619827	Affx-277297761	-	LOC110493851	Cytochrome C Oxidase Subunit 6C-1	5'UTR
2.11521	NC_035093.1	17	22547862	1093705	AX-172559724	Affx-277303492	NA	NA	Na	NA
2.16017	NC_035093.1	17	23641567	811	AX-172547260	Affx-278253577	+	LOC110493866	Oxidative Stress-Induced Growth Inhibitor 2	3'UTR
2.20492	NC_035093.1	17	23642378	252214	AX-171610756	Affx-277355185	+	LOC110493866	Oxidative Stress-Induced Growth Inhibitor 2	3'UTR
2.25555	NC_035093.1	17	23894592	13833	AX-172547055	Affx-277351197	-	LOC110493870	Transcriptional Regulator Myc-2	5'UTR
2.37294	NC_035093.1	17	23908425	6212	AX-171635922	Affx-277313721	-	ergic3	Ergic And Golgi 3	3'UTR
2.3729	NC_035093.1	17	23914637	1080	AX-171621352	Affx-277314978	NA	NA	Na	NA
2.36974	NC_035093.1	17	23915717	16	AX-171610755	Affx-277300074	+	romo1	Reactive Oxygen Species Modulator 1	3'UTR
2.41969	NC_035093.1	17	23915733	27	AX-171610754	Affx-277321491	+	romo1	Reactive Oxygen Species Modulator 1	3'UTR
2.38028	NC_035093.1	17	23915760	11716	AX-171610753	Affx-277345912	+	romo1	Reactive Oxygen Species Modulator 1	3'UTR
2.37561	NC_035093.1	17	23927476	6561	AX-171610752	Affx-277350068	-	LOC110493871	Cytochrome C1, Heme Protein, Mitochondrial	3'UTR
2.37622	NC_035093.1	17	23934037	425949	AX-171610751	Affx-277305878	-	LOC110493871	Cytochrome C1, Heme Protein, Mitochondrial	CDS	Synonymous
2.65778	NC_035093.1	17	24359986	103670	AX-171621369	Affx-277292622	-	LOC110493873	Eukaryotic Translation Initiation Factor 2 Subunit 2	CDS	Synonymous
2.64923	NC_035093.1	17	24463656	804	AX-171610869	Affx-277297690	-	LOC110493874	Charged Multivesicular Body Protein 4B	3'UTR
2.79243	NC_035093.1	17	24464460	13837	AX-171610870	Affx-277323122	-	LOC110493874	Charged Multivesicular Body Protein 4B	3'UTR
2.94809	NC_035093.1	17	24478297	195815	AX-172561273	Affx-277318283	-	LOC110493874	Charged Multivesicular Body Protein 4B	CDS	Nonsynonymous
2.6375	NC_035093.1	17	24674112	34141	AX-172559026	Affx-277295270	NA	NA	Na	NA
2.76276	NC_035093.1	17	24708253	2302	AX-171610871	Affx-277319663	-	pck1	Phosphoenolpyruvate Carboxykinase 1	3'UTR
2.53641	NC_035093.1	17	24710555	60594	AX-171610872	Affx-277352516	-	pck1	Phosphoenolpyruvate Carboxykinase 1	CDS	Synonymous
2.53746	NC_035093.1	17	24771149	35447	AX-171610873	Affx-277309704	+	ccndbp1	Cyclin D1 Binding Protein 1	3'UTR
2.552	NC_035093.1	17	24806596	244	AX-172560019	Affx-277322723	-	LOC110493882	Serine/Threonine-Protein Phosphatase 4 Regulatory Subunit 1	3'UTR
2.55518	NC_035093.1	17	24806840	25458	AX-172547162	Affx-278253704	-	LOC110493882	Serine/Threonine-Protein Phosphatase 4 Regulatory Subunit 1	3'UTR
2.57971	NC_035093.1	17	24832298	298032	AX-171636055	Affx-277344382	-	LOC110493882	Serine/Threonine-Protein Phosphatase 4 Regulatory Subunit 1	CDS	Nonsynonymous
2.56525	NC_035093.1	17	25130330	678	AX-172561184	Affx-277316817	NA	NA	Na	NA
2.47566	NC_035093.1	17	25131008	766	AX-171610876	Affx-277336411	-	manbl	Manbal	3'UTR
2.28728	NC_035093.1	17	25131774	49	AX-171610877	Affx-277321997	-	manbl	Manbal	CDS	Synonymous
2.54901	NC_035093.1	17	25131823	1	AX-171610878	Affx-277332202	-	manbl	Manbal	5'UTR
2.3522	NC_035093.1	17	25131824	37712	AX-171610879	Affx-277352352	-	manbl	Manbal	5'UTR
2.13244	NC_035093.1	17	25169536	889	AX-172560410	Affx-277304581	+	LOC110493887	1,25-Dihydroxyvitamin D(3) 24-Hydroxylase, Mitochondrial	CDS	Synonymous
2.29355	NC_035093.1	17	25170425	570225	AX-171636057	Affx-277302189	+	LOC110493887	1,25-Dihydroxyvitamin D(3) 24-Hydroxylase, Mitochondrial	CDS	Synonymous
2.08316	NC_035093.1	17	25740650	12609	AX-174104177	Affx-277306640	+	LOC110493184	Nfx1-Type Zinc Finger-Containing Protein 1	CDS	Synonymous
2.08297	NC_035093.1	17	25753259	1040688	AX-171636062	Affx-277291441	+	LOC110493184	Nfx1-Type Zinc Finger-Containing Protein 1	CDS	Nonsynonymous
2.30828	NC_035093.1	17	26793947	316047	AX-172559273	Affx-277294345	-	LOC110493896	Protein Rtf2 Homolog	3'UTR
2.34445	NC_035093.1	17	27109994	122985	AX-171635941	Affx-277329532	-	LOC110493899	E3 Ubiquitin-Protein Ligase Itchy	CDS	Synonymous
2.38112	NC_035093.1	17	27232979	12	AX-171635939	Affx-277333977	-	LOC110493903	Protein Cbfa2T2	CDS	Synonymous
2.16333	NC_035093.1	17	27232991	154363	AX-172560711	Affx-277309487	-	LOC110493903	Protein Cbfa2T2	CDS	Synonymous
2.00196	NC_035093.1	17	27387354	2493364	AX-172561285	Affx-277318556	+	LOC110493904	Alpha-1-Syntrophin	3'UTR
2.18761	NC_035093.1	17	29880718	111178	AX-172560767	Affx-277310287	NA	NA	Na	NA
2.18761	NC_035093.1	17	29991896	36964	AX-89921296	Affx-88928446	-	LOC110493953	Tensin-2	3'UTR
2.04725	NC_035093.1	17	30028860		AX-171635800	Affx-277297772	-	LOC110493953	Tensin-2	CDS	Synonymous

## Sheet: Sheet1
SNPs with the highest variance in each choromosome
Variance %	RefSeq	CHR	SNP position	ProbeID	AffID	Strand	Gene	Annotation	Region	Effect
2.24617	NC_035085.1	9	51756019	AX-171615940	Affx-277346584	+	LOC110532512	Pancreatic Progenitor Cell Differentiation And Proliferation Factor	CDS	Nonsynonymous
12.7119	NC_035090.1	14	62242007	AX-171630283	Affx-277322554	-	LOC110488962	Inositol Polyphosphate 5-Phosphatase Ocrl-1	CDS	Nonsynonymous
10.4941	NC_035092.1	16	42192751	AX-171635060	Affx-277344473	-	LOC110492098	Cysteine/Serine-Rich Nuclear Protein 2	CDS	Synonymous
2.94809	NC_035093.1	17	24478297	AX-172561273	Affx-277318283	-	LOC110493874	Charged Multivesicular Body Protein 4B	CDS	Nonsynonymous
28.4002
